# Supplementary material for: Characterization of RAN Translation and Antisense Transcription in Primary Cell Cultures of Patients with Myotonic Dystrophy Type 1
Source: J Clin Med. 2021 Nov 25;10(23):5520. doi: 10.3390/jcm10235520 (PMC8658563; doi:10.3390/jcm10235520)
Supplement: Supplementary file 1 [file jcm-10-05520-s001.zip]

Archive with 1 entries (1 files):
- jcm-1465039-supplementary.pdf
